# Supplementary material for: Expression of Dystroglycanopathy-Related Enzymes, POMGNT2 and POMGNT1, in the Mammalian Retina and 661W Cone-like Cell Line
Source: Biomedicines. 2025 Nov 11;13(11):2759. doi: 10.3390/biomedicines13112759 (PMC12650532; doi:10.3390/biomedicines13112759)
Supplement: Supplementary file 1 [file biomedicines-13-02759-s001.zip]

Archive with 1 entries (1 files):
- biomedicines-3841719-supplementary.pdf
